# Supplementary material for: Actinomucor elegans and Podospora bulbillosa Positively Improves Endurance to Water Deficit and Salinity Stresses in Tomato Plants
Source: J Fungi (Basel). 2022 Jul 27;8(8):785. doi: 10.3390/jof8080785 (PMC9409863; doi:10.3390/jof8080785)
Supplement: Supplementary file 1 [file jof-08-00785-s001.zip]

Archive with 1 entries (1 files):
- jof-1806936-supplementary.pdf
